# Supplementary material for: Exploring the Benefits of Probiotics in Gut Inflammation and Diarrhea—From an Antioxidant Perspective
Source: Antioxidants (Basel). 2023 Jun 26;12(7):1342. doi: 10.3390/antiox12071342 (PMC10376667; doi:10.3390/antiox12071342)
Supplement: Supplementary file 1 [file antioxidants-12-01342-s001.zip]

Archive with 1 entries (1 files):
- antioxidants-2450887-supplementary.pdf
